# Supplementary material for: Discovery and Functional Analysis of Secondary Hair Follicle miRNAs during Annual Cashmere Growth
Source: Int J Mol Sci. 2023 Jan 5;24(2):1063. doi: 10.3390/ijms24021063 (PMC9864137; doi:10.3390/ijms24021063)
Supplement: Supplementary file 1 [file ijms-24-01063-s001.zip]

Archive with 6 entries (5 files):
- Supplementary Files/Supplementary Figures.pdf
- Supplementary Files/Supplementary File S1_Enriched GO.xlsx
- Supplementary Files/Supplementary File S2_Highly expressed miRNAs in SHFs.xlsx
- Supplementary Files/SupplementaryLegends.pdf
- Supplementary Files/Supplymentary Tables.pdf
- Supplementary Files/
