# Supplementary material for: Discovery and Functional Analysis of Secondary Hair Follicle miRNAs during Annual Cashmere Growth
Source: Int J Mol Sci. 2023 Jan 5;24(2):1063. doi: 10.3390/ijms24021063 (PMC9864137; doi:10.3390/ijms24021063)
Supplement: Supplementary file 1 [file ijms-24-01063-s001.zip › Supplementary Files/Supplementary File S1_Enriched GO.xlsx]

## Sheet: Cluster 1
Enriched GO terms (biological process) of targets genes of Cluster 1 miRNAs
GO ID	GO term	Rich Factor	p.adjust
GO:0006890	retrograde vesicle-mediated transport, Golgi to endoplasmic reticulum	0.947368	0.00157056
GO:0001736	establishment of planar polarity	0.928571	0.0153017
GO:0030511	positive regulation of transforming growth factor beta receptor signaling pathway	0.904762	0.00307984
GO:0016239	positive regulation of macroautophagy	0.894737	0.00826772
GO:0000186	activation of MAPKK activity	0.875	0.00367071
GO:0043330	response to exogenous dsRNA	0.866667	0.0416313
GO:0070932	histone H3 deacetylation	0.866667	0.0416313
GO:2000042	negative regulation of double-strand break repair via homologous recombination	0.866667	0.0416313
GO:0006513	protein monoubiquitination	0.863636	0.00899721
GO:0030433	ubiquitin-dependent ERAD pathway	0.857143	0.000101861
GO:0045739	positive regulation of DNA repair	0.857143	0.0127612
GO:0034968	histone lysine methylation	0.842105	0.027905
GO:0051973	positive regulation of telomerase activity	0.818182	0.0277339
GO:2000134	negative regulation of G1/S transition of mitotic cell cycle	0.809524	0.0392382
GO:1900026	positive regulation of substrate adhesion-dependent cell spreading	0.807692	0.0172159
GO:0018107	peptidyl-threonine phosphorylation	0.8	0.00242561
GO:0007266	Rho protein signal transduction	0.8	0.0254123
GO:0008033	tRNA processing	0.793103	0.000211213
GO:1903508	positive regulation of nucleic acid-templated transcription	0.77551	0.0019712
GO:0008630	intrinsic apoptotic signaling pathway in response to DNA damage	0.774194	0.021076
GO:0006364	rRNA processing	0.77193	0.000818808
GO:0006888	endoplasmic reticulum to Golgi vesicle-mediated transport	0.770833	0.00271326
GO:0001837	epithelial to mesenchymal transition	0.769231	0.0455062
GO:0032008	positive regulation of TOR signaling	0.769231	0.0455062
GO:0048008	platelet-derived growth factor receptor signaling pathway	0.769231	0.0455062
GO:0000045	autophagosome assembly	0.766667	0.0292036
GO:0007098	centrosome cycle	0.766667	0.0292036
GO:0016192	vesicle-mediated transport	0.763514	5.0265e-09
GO:0006413	translational initiation	0.761905	0.00826772
GO:0017148	negative regulation of translation	0.761905	0.00826772
GO:0046330	positive regulation of JNK cascade	0.759259	0.00220607
GO:0070936	protein K48-linked ubiquitination	0.756757	0.0167427
GO:0045732	positive regulation of protein catabolic process	0.756098	0.0114394
GO:0000165	MAPK cascade	0.754717	0.002918
GO:0006325	chromatin organization	0.752577	2.43111e-05
GO:0006418	tRNA aminoacylation for protein translation	0.75	0.0369176
GO:0034198	cellular response to amino acid starvation	0.75	0.0369176
GO:0016485	protein processing	0.744186	0.0132086
GO:0031648	protein destabilization	0.741935	0.0492817
GO:0070301	cellular response to hydrogen peroxide	0.741935	0.0492817
GO:0000281	mitotic cytokinesis	0.735294	0.0426865
GO:0031397	negative regulation of protein ubiquitination	0.731707	0.023988
GO:0015031	protein transport	0.723735	1.42643e-11
GO:0045727	positive regulation of translation	0.717949	0.0426865
GO:0031647	regulation of protein stability	0.716981	0.0139821
GO:0007049	cell cycle	0.715385	2.43767e-05
GO:0031398	positive regulation of protein ubiquitination	0.714286	0.0382144
GO:0050727	regulation of inflammatory response	0.711538	0.0177944
GO:0042147	retrograde transport, endosome to Golgi	0.711111	0.0327601
GO:0043161	proteasome-mediated ubiquitin-dependent protein catabolic process	0.710526	0.002918
GO:0050821	protein stabilization	0.705357	0.000266308
GO:0001843	neural tube closure	0.701493	0.00909676
GO:0007030	Golgi organization	0.7	0.0319727
GO:0000209	protein polyubiquitination	0.69697	0.0118855
GO:0051865	protein autoubiquitination	0.696429	0.0232281
GO:0000278	mitotic cell cycle	0.686275	0.0455062
GO:0042254	ribosome biogenesis	0.685185	0.0392382
GO:0000902	cell morphogenesis	0.679245	0.0497452
GO:0018105	peptidyl-serine phosphorylation	0.678571	0.00904717
GO:0006260	DNA replication	0.675	0.0127816
GO:0007005	mitochondrion organization	0.672414	0.046904
GO:0006457	protein folding	0.671233	0.0219528
GO:0030335	positive regulation of cell migration	0.669014	0.000725938
GO:0051301	cell division	0.663043	0.0123442
GO:0007264	small GTPase mediated signal transduction	0.659091	0.0172159
GO:0032259	methylation	0.658333	0.0042237
GO:0016567	protein ubiquitination	0.649832	3.14971e-06
GO:0008380	RNA splicing	0.648936	0.0218471
GO:0006886	intracellular protein transport	0.648485	0.00129773
GO:0006511	ubiquitin-dependent protein catabolic process	0.647799	0.00172648
GO:0006974	cellular response to DNA damage stimulus	0.638783	7.31505e-05
GO:0030036	actin cytoskeleton organization	0.633333	0.0493359
GO:0042981	regulation of apoptotic process	0.631579	0.023988
GO:0043547	positive regulation of GTPase activity	0.628019	0.00166191
GO:0008285	negative regulation of cell population proliferation	0.623431	0.000977079
GO:0016477	cell migration	0.618644	0.0402496
GO:0043065	positive regulation of apoptotic process	0.595376	0.0392382
GO:0016310	phosphorylation	0.59434	0.002918
GO:0043066	negative regulation of apoptotic process	0.583039	0.015046

## Sheet: Cluster 2
Enriched GO terms (biological process) of targets genes of Cluster 2 miRNAs
GO ID	GO term	Rich Factor	p.adjust
GO:0010762	regulation of fibroblast migration	1	0.00629475
GO:0002098	tRNA wobble uridine modification	0.916667	0.0127189
GO:0006893	Golgi to plasma membrane transport	0.9	0.0448788
GO:0071360	cellular response to exogenous dsRNA	0.846154	0.0371939
GO:0042149	cellular response to glucose starvation	0.791667	0.00629475
GO:0051973	positive regulation of telomerase activity	0.772727	0.015434
GO:0032212	positive regulation of telomere maintenance via telomerase	0.75	0.0178857
GO:0031648	protein destabilization	0.741935	0.00629475
GO:0006513	protein monoubiquitination	0.727273	0.0448788
GO:0032435	negative regulation of proteasomal ubiquitin-dependent protein catabolic process	0.727273	0.0448788
GO:0016197	endosomal transport	0.72	0.0334639
GO:0051276	chromosome organization	0.708333	0.048693
GO:0008033	tRNA processing	0.689655	0.00103327
GO:1902895	positive regulation of pri-miRNA transcription by RNA polymerase II	0.6875	0.0266127
GO:0070936	protein K48-linked ubiquitination	0.675676	0.0200825
GO:1903508	positive regulation of nucleic acid-templated transcription	0.673469	0.00588663
GO:0030433	ubiquitin-dependent ERAD pathway	0.666667	0.0147558
GO:0008286	insulin receptor signaling pathway	0.648649	0.0448788
GO:0009267	cellular response to starvation	0.645833	0.0159738
GO:0043161	proteasome-mediated ubiquitin-dependent protein catabolic process	0.644737	0.00117832
GO:0045669	positive regulation of osteoblast differentiation	0.632653	0.0240874
GO:0050821	protein stabilization	0.616071	0.000593001
GO:0006364	rRNA processing	0.614035	0.0245197
GO:0008380	RNA splicing	0.606383	0.00265945
GO:0006511	ubiquitin-dependent protein catabolic process	0.603774	3.95247e-05
GO:0007049	cell cycle	0.592308	0.000918297
GO:0006397	mRNA processing	0.590909	0.000918297
GO:0000209	protein polyubiquitination	0.590909	0.0334639
GO:0030036	actin cytoskeleton organization	0.588889	0.00882977
GO:0015031	protein transport	0.583658	1.59589e-06
GO:0032259	methylation	0.583333	0.00239781
GO:0000398	mRNA splicing, via spliceosome	0.578313	0.0208555
GO:0006325	chromatin organization	0.57732	0.0100939
GO:0006457	protein folding	0.575342	0.0430155
GO:0016192	vesicle-mediated transport	0.574324	0.00116724
GO:0006351	transcription, DNA-templated	0.566265	0.0371939
GO:0051301	cell division	0.565217	0.0249937
GO:0006886	intracellular protein transport	0.563636	0.00116724
GO:0006974	cellular response to DNA damage stimulus	0.558935	3.95247e-05
GO:0007264	small GTPase mediated signal transduction	0.556818	0.0448788
GO:0016567	protein ubiquitination	0.52862	0.000593001
GO:0043547	positive regulation of GTPase activity	0.512077	0.0162309
GO:0045892	negative regulation of transcription, DNA-templated	0.472222	0.0448788

## Sheet: Cluster 3
Enriched GO terms (biological process) of targets genes of Cluster 3 miRNAs
GO ID	GO term	Rich Factor	p.adjust
GO:1902430	negative regulation of amyloid-beta formation	0.9	0.0181559
GO:0051298	centrosome duplication	0.818182	0.0340197
GO:0006890	retrograde vesicle-mediated transport, Golgi to endoplasmic reticulum	0.684211	0.0340197
GO:0031334	positive regulation of protein-containing complex assembly	0.625	0.0181559
GO:0006418	tRNA aminoacylation for protein translation	0.59375	0.0334757
GO:0031647	regulation of protein stability	0.54717	0.0181559
GO:0006888	endoplasmic reticulum to Golgi vesicle-mediated transport	0.541667	0.0331907
GO:0032922	circadian regulation of gene expression	0.531915	0.037042
GO:0043161	proteasome-mediated ubiquitin-dependent protein catabolic process	0.526316	0.00744448
GO:0007623	circadian rhythm	0.520833	0.0487071
GO:0006325	chromatin organization	0.515464	0.00253503
GO:0000165	MAPK cascade	0.509434	0.0487071
GO:0043087	regulation of GTPase activity	0.508197	0.0334757
GO:0006260	DNA replication	0.5	0.0181559
GO:0090305	nucleic acid phosphodiester bond hydrolysis	0.480519	0.0340197
GO:0006974	cellular response to DNA damage stimulus	0.456274	4.9544e-05
GO:0007049	cell cycle	0.438462	0.0334757
GO:0015031	protein transport	0.420233	0.00716348
GO:0006281	DNA repair	0.419162	0.0340197
GO:0043547	positive regulation of GTPase activity	0.410628	0.0331907
GO:0016567	protein ubiquitination	0.400673	0.0172229

## Sheet: Cluster 4
Enriched GO terms (biological process) of targets genes of Cluster 4 miRNAs
GO ID	GO term	Rich Factor	p.adjust
GO:0032211	negative regulation of telomere maintenance via telomerase	0.818182	0.0227218
GO:0008652	cellular amino acid biosynthetic process	0.769231	0.0233079
GO:0072332	intrinsic apoptotic signaling pathway by p53 class mediator	0.75	0.0132416
GO:0000956	nuclear-transcribed mRNA catabolic process	0.75	0.0387972
GO:0043981	histone H4-K5 acetylation	0.75	0.0387972
GO:0043982	histone H4-K8 acetylation	0.75	0.0387972
GO:0060674	placenta blood vessel development	0.75	0.0387972
GO:2000249	regulation of actin cytoskeleton reorganization	0.733333	0.0233079
GO:0030100	regulation of endocytosis	0.714286	0.0387972
GO:0007095	mitotic G2 DNA damage checkpoint	0.705882	0.0233079
GO:0032435	negative regulation of proteasomal ubiquitin-dependent protein catabolic process	0.681818	0.0125886
GO:0010942	positive regulation of cell death	0.666667	0.0387972
GO:1900182	positive regulation of protein localization to nucleus	0.653846	0.010765
GO:0007266	Rho protein signal transduction	0.64	0.0185696
GO:0071526	semaphorin-plexin signaling pathway	0.619048	0.048018
GO:0008630	intrinsic apoptotic signaling pathway in response to DNA damage	0.612903	0.0139054
GO:0043966	histone H3 acetylation	0.6	0.0227218
GO:0016573	histone acetylation	0.6	0.0387972
GO:0042771	intrinsic apoptotic signaling pathway in response to DNA damage by p53 class mediator	0.6	0.0387972
GO:0043280	positive regulation of cysteine-type endopeptidase activity involved in apoptotic process	0.592593	0.0387972
GO:0043588	skin development	0.571429	0.0236217
GO:0031397	negative regulation of protein ubiquitination	0.560976	0.0181795
GO:0006919	activation of cysteine-type endopeptidase activity involved in apoptotic process	0.55814	0.0157148
GO:0032436	positive regulation of proteasomal ubiquitin-dependent protein catabolic process	0.555556	0.033885
GO:0001933	negative regulation of protein phosphorylation	0.54717	0.00842
GO:0034599	cellular response to oxidative stress	0.543478	0.018622
GO:0042147	retrograde transport, endosome to Golgi	0.533333	0.0264006
GO:0031647	regulation of protein stability	0.528302	0.0172487
GO:0018107	peptidyl-threonine phosphorylation	0.525	0.0465323
GO:0000724	double-strand break repair via homologous recombination	0.519231	0.0233079
GO:0007050	cell cycle arrest	0.519231	0.0233079
GO:0045669	positive regulation of osteoblast differentiation	0.510204	0.0387972
GO:1903508	positive regulation of nucleic acid-templated transcription	0.510204	0.0387972
GO:0018105	peptidyl-serine phosphorylation	0.5	0.00586734
GO:0006260	DNA replication	0.5	0.00738913
GO:0006396	RNA processing	0.5	0.0263478
GO:0035264	multicellular organism growth	0.492958	0.0185435
GO:0033138	positive regulation of peptidyl-serine phosphorylation	0.491525	0.0387972
GO:0050821	protein stabilization	0.491071	0.00160301
GO:0000165	MAPK cascade	0.490566	0.0493394
GO:0007049	cell cycle	0.484615	0.000771909
GO:0007005	mitochondrion organization	0.482759	0.0473448
GO:0051726	regulation of cell cycle	0.481928	0.0149433
GO:0008360	regulation of cell shape	0.461538	0.0387972
GO:0006281	DNA repair	0.461078	0.000771909
GO:0042981	regulation of apoptotic process	0.45614	0.0125886
GO:0006325	chromatin organization	0.453608	0.0264006
GO:0006974	cellular response to DNA damage stimulus	0.448669	2.79758e-05
GO:0090090	negative regulation of canonical Wnt signaling pathway	0.444444	0.0465323
GO:0016477	cell migration	0.440678	0.0233079
GO:0016310	phosphorylation	0.440252	1.2068e-05
GO:0006915	apoptotic process	0.436047	0.00586734
GO:0016192	vesicle-mediated transport	0.432432	0.0152596
GO:0001934	positive regulation of protein phosphorylation	0.430894	0.0336482
GO:0001701	in utero embryonic development	0.428571	0.00590148
GO:0015031	protein transport	0.428016	0.000771909
GO:0043547	positive regulation of GTPase activity	0.425121	0.00506119
GO:0046777	protein autophosphorylation	0.424	0.0387972
GO:0030335	positive regulation of cell migration	0.422535	0.030056
GO:0006470	protein dephosphorylation	0.419118	0.0387972
GO:0043065	positive regulation of apoptotic process	0.410405	0.0293657
GO:0010628	positive regulation of gene expression	0.399329	0.00627818
GO:0008285	negative regulation of cell population proliferation	0.39749	0.0221387
GO:0045893	positive regulation of transcription, DNA-templated	0.384787	0.00345771
GO:0016567	protein ubiquitination	0.377104	0.0387972

## Sheet: Highly expressed miRNAs
Enriched GO terms (biological process) of targets genes of highly expressed miRNAs
GO ID	GO term	Rich Factor	p.adjust
GO:0034644	cellular response to UV	0.970588	6.57882e-05
GO:0006418	tRNA aminoacylation for protein translation	0.96875	0.000136146
GO:0000045	autophagosome assembly	0.966667	0.000277075
GO:0008033	tRNA processing	0.965517	6.57239e-08
GO:0016573	histone acetylation	0.96	0.00172527
GO:0042771	intrinsic apoptotic signaling pathway in response to DNA damage by p53 class mediator	0.96	0.00172527
GO:0007032	endosome organization	0.956522	0.00330723
GO:0007080	mitotic metaphase plate congression	0.956522	0.00330723
GO:0032007	negative regulation of TOR signaling	0.956522	0.00330723
GO:0034260	negative regulation of GTPase activity	0.956522	0.00330723
GO:0090307	mitotic spindle assembly	0.956522	0.00330723
GO:0006513	protein monoubiquitination	0.954545	0.0047783
GO:0071364	cellular response to epidermal growth factor stimulus	0.954545	0.0047783
GO:0045739	positive regulation of DNA repair	0.952381	0.00692132
GO:2000134	negative regulation of G1/S transition of mitotic cell cycle	0.952381	0.00692132
GO:0030433	ubiquitin-dependent ERAD pathway	0.952381	2.65496e-05
GO:0006099	tricarboxylic acid cycle	0.95	0.00948735
GO:0016236	macroautophagy	0.95	0.00948735
GO:0043542	endothelial cell migration	0.95	0.00948735
GO:1900087	positive regulation of G1/S transition of mitotic cell cycle	0.95	0.00948735
GO:0010508	positive regulation of autophagy	0.948718	8.14968e-05
GO:0006890	retrograde vesicle-mediated transport, Golgi to endoplasmic reticulum	0.947368	0.0129609
GO:0016239	positive regulation of macroautophagy	0.947368	0.0129609
GO:0031146	SCF-dependent proteasomal ubiquitin-dependent protein catabolic process	0.947368	0.0129609
GO:0051225	spindle assembly	0.947368	0.0129609
GO:0010942	positive regulation of cell death	0.944444	0.017826
GO:0035924	cellular response to vascular endothelial growth factor stimulus	0.944444	0.017826
GO:0043392	negative regulation of DNA binding	0.944444	0.017826
GO:0030216	keratinocyte differentiation	0.942857	0.000306568
GO:0030488	tRNA methylation	0.941176	0.0228962
GO:0060324	face development	0.941176	0.0228962
GO:0097192	extrinsic apoptotic signaling pathway in absence of ligand	0.941176	0.0228962
GO:0097352	autophagosome maturation	0.941176	0.0228962
GO:0006325	chromatin organization	0.938144	8.06822e-11
GO:0007099	centriole replication	0.9375	0.0304936
GO:0048147	negative regulation of fibroblast proliferation	0.9375	0.0304936
GO:0072332	intrinsic apoptotic signaling pathway by p53 class mediator	0.9375	0.0304936
GO:0050821	protein stabilization	0.9375	3.53949e-12
GO:0032981	mitochondrial respiratory chain complex I assembly	0.935484	0.00125558
GO:0000188	inactivation of MAPK activity	0.933333	0.0426717
GO:0000387	spliceosomal snRNP assembly	0.933333	0.0426717
GO:0031116	positive regulation of microtubule polymerization	0.933333	0.0426717
GO:0044344	cellular response to fibroblast growth factor stimulus	0.933333	0.0426717
GO:0072583	clathrin-dependent endocytosis	0.933333	0.0426717
GO:0007098	centrosome cycle	0.933333	0.00172527
GO:0034446	substrate adhesion-dependent cell spreading	0.933333	0.00172527
GO:0043966	histone H3 acetylation	0.933333	0.00172527
GO:0006413	translational initiation	0.928571	0.00015218
GO:0031398	positive regulation of protein ubiquitination	0.928571	0.00015218
GO:0008333	endosome to lysosome transport	0.923077	0.0065043
GO:1900026	positive regulation of substrate adhesion-dependent cell spreading	0.923077	0.0065043
GO:0016197	endosomal transport	0.92	0.0089039
GO:0030833	regulation of actin filament polymerization	0.92	0.0089039
GO:0000186	activation of MAPKK activity	0.916667	0.0116286
GO:0042149	cellular response to glucose starvation	0.916667	0.0116286
GO:0051276	chromosome organization	0.916667	0.0116286
GO:0032436	positive regulation of proteasomal ubiquitin-dependent protein catabolic process	0.916667	0.00115961
GO:0007049	cell cycle	0.915385	5.39923e-12
GO:0000079	regulation of cyclin-dependent protein serine/threonine kinase activity	0.913043	0.0159658
GO:0032728	positive regulation of interferon-beta production	0.913043	0.0159658
GO:0045765	regulation of angiogenesis	0.913043	0.0159658
GO:0034599	cellular response to oxidative stress	0.913043	0.000188714
GO:0006364	rRNA processing	0.912281	2.51063e-05
GO:0000184	nuclear-transcribed mRNA catabolic process, nonsense-mediated decay	0.909091	0.0213144
GO:0006284	base-excision repair	0.909091	0.0213144
GO:0010608	posttranscriptional regulation of gene expression	0.909091	0.0213144
GO:0031297	replication fork processing	0.909091	0.0213144
GO:0032435	negative regulation of proteasomal ubiquitin-dependent protein catabolic process	0.909091	0.0213144
GO:0009411	response to UV	0.909091	0.00286082
GO:0015031	protein transport	0.906615	2.44983e-22
GO:0034198	cellular response to amino acid starvation	0.90625	0.00392486
GO:0008654	phospholipid biosynthetic process	0.904762	0.0263249
GO:0008630	intrinsic apoptotic signaling pathway in response to DNA damage	0.903226	0.00544603
GO:0031397	negative regulation of protein ubiquitination	0.902439	0.000992138
GO:0007179	transforming growth factor beta receptor signaling pathway	0.901961	0.000160955
GO:0061025	membrane fusion	0.9	0.0341622
GO:0070830	bicellular tight junction assembly	0.9	0.0341622
GO:1903508	positive regulation of nucleic acid-templated transcription	0.897959	0.000306568
GO:0045727	positive regulation of translation	0.897436	0.00172583
GO:0006289	nucleotide-excision repair	0.896552	0.00967335
GO:0006888	endoplasmic reticulum to Golgi vesicle-mediated transport	0.895833	0.000420109
GO:0006605	protein targeting	0.894737	0.043337
GO:0035329	hippo signaling	0.894737	0.043337
GO:0043393	regulation of protein binding	0.894737	0.043337
GO:0061436	establishment of skin barrier	0.894737	0.043337
GO:1905515	non-motile cilium assembly	0.894737	0.00235952
GO:0043161	proteasome-mediated ubiquitin-dependent protein catabolic process	0.894737	4.16667e-06
GO:0051301	cell division	0.891304	4.46111e-07
GO:2001237	negative regulation of extrinsic apoptotic signaling pathway	0.888889	0.0169553
GO:0006260	DNA replication	0.8875	4.5257e-06
GO:0006974	cellular response to DNA damage stimulus	0.885932	2.99541e-19
GO:0006886	intracellular protein transport	0.884848	6.88677e-12
GO:0010507	negative regulation of autophagy	0.884615	0.0215917
GO:0048008	platelet-derived growth factor receptor signaling pathway	0.884615	0.0215917
GO:0090503	RNA phosphodiester bond hydrolysis, exonucleolytic	0.884615	0.0215917
GO:1900182	positive regulation of protein localization to nucleus	0.884615	0.0215917
GO:0006396	RNA processing	0.883333	0.00015218
GO:0000281	mitotic cytokinesis	0.882353	0.00801023
GO:0017148	negative regulation of translation	0.880952	0.0025044
GO:0001843	neural tube closure	0.880597	6.85111e-05
GO:0006506	GPI anchor biosynthetic process	0.88	0.0273605
GO:0043967	histone H4 acetylation	0.88	0.0273605
GO:0071479	cellular response to ionizing radiation	0.88	0.0273605
GO:0070534	protein K63-linked ubiquitination	0.875	0.0346338
GO:0071108	protein K48-linked deubiquitination	0.875	0.0346338
GO:0018107	peptidyl-threonine phosphorylation	0.875	0.00451198
GO:0007059	chromosome segregation	0.87234	0.00191066
GO:0008380	RNA splicing	0.87234	3.21031e-06
GO:0016192	vesicle-mediated transport	0.871622	1.49941e-09
GO:0007040	lysosome organization	0.870968	0.0170522
GO:0031648	protein destabilization	0.870968	0.0170522
GO:0060548	negative regulation of cell death	0.870968	0.0170522
GO:0070301	cellular response to hydrogen peroxide	0.870968	0.0170522
GO:0042254	ribosome biogenesis	0.87037	0.000873322
GO:0006487	protein N-linked glycosylation	0.869565	0.043337
GO:0022604	regulation of cell morphogenesis	0.869565	0.043337
GO:0045786	negative regulation of cell cycle	0.869565	0.043337
GO:1903507	negative regulation of nucleic acid-templated transcription	0.869565	0.043337
GO:0006281	DNA repair	0.868263	1.62193e-10
GO:0000398	mRNA splicing, via spliceosome	0.86747	2.35183e-05
GO:0010212	response to ionizing radiation	0.866667	0.0215917
GO:0010718	positive regulation of epithelial to mesenchymal transition	0.866667	0.0215917
GO:0042307	positive regulation of protein import into nucleus	0.866667	0.0215917
GO:0051496	positive regulation of stress fiber assembly	0.866667	0.0215917
GO:0000724	double-strand break repair via homologous recombination	0.865385	0.00153089
GO:0032092	positive regulation of protein binding	0.865385	0.00153089
GO:0032508	DNA duplex unwinding	0.865385	0.00153089
GO:0070936	protein K48-linked ubiquitination	0.864865	0.0102055
GO:0000209	protein polyubiquitination	0.863636	0.000283049
GO:0007030	Golgi organization	0.86	0.00252268
GO:0016579	protein deubiquitination	0.859375	0.000490793
GO:0032456	endocytic recycling	0.857143	0.0340238
GO:0090305	nucleic acid phosphodiester bond hydrolysis	0.857143	0.000126096
GO:0001942	hair follicle development	0.852941	0.0215917
GO:0048873	homeostasis of number of cells within a tissue	0.851852	0.0428984
GO:0032922	circadian regulation of gene expression	0.851064	0.00575477
GO:0032259	methylation	0.85	1.84418e-06
GO:0000165	MAPK cascade	0.849057	0.00328366
GO:0006464	cellular protein modification process	0.848485	0.0257382
GO:0008544	epidermis development	0.848485	0.0257382
GO:0030968	endoplasmic reticulum unfolded protein response	0.848485	0.0257382
GO:0046854	phosphatidylinositol phosphorylation	0.848485	0.0257382
GO:0071560	cellular response to transforming growth factor beta stimulus	0.848485	0.0257382
GO:0042147	retrograde transport, endosome to Golgi	0.844444	0.00948735
GO:0051402	neuron apoptotic process	0.84375	0.0316705
GO:0097190	apoptotic signaling pathway	0.84375	0.0316705
GO:0000278	mitotic cell cycle	0.843137	0.00548166
GO:0006302	double-strand break repair	0.840909	0.0118024
GO:0006397	mRNA processing	0.840909	1.65111e-06
GO:0006914	autophagy	0.838235	0.00133039
GO:0006310	DNA recombination	0.837838	0.0241567
GO:0006511	ubiquitin-dependent protein catabolic process	0.836478	1.72184e-07
GO:0090502	RNA phosphodiester bond hydrolysis, endonucleolytic	0.833333	0.0304936
GO:0090630	activation of GTPase activity	0.833333	0.0304936
GO:0001570	vasculogenesis	0.833333	0.0191078
GO:0046330	positive regulation of JNK cascade	0.833333	0.00667576
GO:0030036	actin cytoskeleton organization	0.833333	0.000217162
GO:0006351	transcription, DNA-templated	0.831325	0.000495868
GO:0051726	regulation of cell cycle	0.831325	0.000495868
GO:0031647	regulation of protein stability	0.830189	0.00844553
GO:0007005	mitochondrion organization	0.827586	0.00613237
GO:0060070	canonical Wnt signaling pathway	0.825	0.0281403
GO:0034976	response to endoplasmic reticulum stress	0.821429	0.00948735
GO:0051865	protein autoubiquitination	0.821429	0.00948735
GO:0006606	protein import into nucleus	0.818182	0.0117323
GO:0007224	smoothened signaling pathway	0.816667	0.0089039
GO:0016567	protein ubiquitination	0.814815	4.3585e-11
GO:0006919	activation of cysteine-type endopeptidase activity involved in apoptotic process	0.813953	0.0304936
GO:0030307	positive regulation of cell growth	0.8125	0.0229604
GO:0042060	wound healing	0.809524	0.0385718
GO:0001701	in utero embryonic development	0.809524	1.02311e-06
GO:0030512	negative regulation of transforming growth factor beta receptor signaling pathway	0.807692	0.0215917
GO:0050727	regulation of inflammatory response	0.807692	0.0215917
GO:0045732	positive regulation of protein catabolic process	0.804878	0.0447417
GO:0050852	T cell receptor signaling pathway	0.804878	0.0447417
GO:0006469	negative regulation of protein kinase activity	0.803922	0.0257382
GO:0043123	positive regulation of I-kappaB kinase/NF-kappaB signaling	0.797872	0.00236501
GO:0018105	peptidyl-serine phosphorylation	0.797619	0.00462353
GO:0006338	chromatin remodeling	0.79661	0.0215917
GO:0016477	cell migration	0.79661	0.000583149
GO:0045669	positive regulation of osteoblast differentiation	0.795918	0.0375882
GO:0008360	regulation of cell shape	0.794872	0.00808433
GO:0000226	microtubule cytoskeleton organization	0.793651	0.019824
GO:0050790	regulation of catalytic activity	0.791667	0.043337
GO:0071356	cellular response to tumor necrosis factor	0.789474	0.0304936
GO:0030335	positive regulation of cell migration	0.788732	0.000285886
GO:0043547	positive regulation of GTPase activity	0.782609	1.6624e-05
GO:0008285	negative regulation of cell population proliferation	0.782427	3.19157e-06
GO:0006457	protein folding	0.780822	0.0202924
GO:0006979	response to oxidative stress	0.779412	0.0257382
GO:0006915	apoptotic process	0.77907	0.000152534
GO:0046777	protein autophosphorylation	0.776	0.00213268
GO:1990830	cellular response to leukemia inhibitory factor	0.775	0.0188431
GO:0007264	small GTPase mediated signal transduction	0.772727	0.0149064
GO:0042981	regulation of apoptotic process	0.77193	0.00484122
GO:0030308	negative regulation of cell growth	0.767123	0.0324455
GO:0090090	negative regulation of canonical Wnt signaling pathway	0.766667	0.0182286
GO:0035264	multicellular organism growth	0.760563	0.043337
GO:0016310	phosphorylation	0.757862	5.3628e-06
GO:0043065	positive regulation of apoptotic process	0.751445	0.00241322
GO:0045892	negative regulation of transcription, DNA-templated	0.741667	2.50249e-05
GO:0006470	protein dephosphorylation	0.735294	0.0223244
GO:0001525	angiogenesis	0.734513	0.0389673
GO:0016311	dephosphorylation	0.724832	0.0297839
GO:0043066	negative regulation of apoptotic process	0.724382	0.0020142
GO:0010629	negative regulation of gene expression	0.721893	0.0234032
GO:0007507	heart development	0.721088	0.0369747
GO:0006629	lipid metabolic process	0.707424	0.023353
GO:0035556	intracellular signal transduction	0.692308	0.0420927
GO:0045893	positive regulation of transcription, DNA-templated	0.691275	0.00948735
GO:0008284	positive regulation of cell population proliferation	0.687708	0.0431914
