# Supplementary material for: Discovery and Functional Analysis of Secondary Hair Follicle miRNAs during Annual Cashmere Growth
Source: Int J Mol Sci. 2023 Jan 5;24(2):1063. doi: 10.3390/ijms24021063 (PMC9864137; doi:10.3390/ijms24021063)
Supplement: Supplementary file 1 [file ijms-24-01063-s001.zip › Supplementary Files/Supplementary File S2_Highly expressed miRNAs in SHFs.xlsx]

## Sheet: highly expressed miRNAs in SHFs
Supplementary File S2 Highly expressed miRNAs in SHFs
miRNA	Tel.Feb.F	Tel.Feb.M	Tel.Mar.F	Tel.Mar.M	Ana.May.F	Ana.May.M	Ana.Sep.F	Ana.Sep.M	Cat.Nov.F	Cat.Nov.M	Cat.Dec.F	Cat.Dec.M
chi-miR-26a-5p	191721	162143	194145	135136	141194	134222	166727	146425	183926	196381	168447	194919
chi-miR-143-3p	83254.9	92271.6	92526	67083.9	70711.4	69048.8	109577	109071	89580.9	99971.1	110365	86329.1
chi-miR-27b-3p	61574.6	78165.3	72095.4	93572.4	86216.1	73318.9	95012.2	111391	95620.9	102565	111014	101613
chi-miR-148a-3p	116352	86819.3	60194.9	67212.4	64055.9	66791.2	134754	97493.5	101740	92084.6	63565.8	93729.8
chi-miR-203	51278.9	65395.7	44273.8	80182.4	72835.5	65725.9	43796.6	60016.7	74488.4	61002.1	82082.7	57681.7
chi-let-7f-5p	51246.1	60002.1	45983.9	59544.1	59325.6	65182.4	62196.5	65772.8	72710.2	59903.5	62549	69815.2
chi-miR-21-5p	67110.9	58855.3	95216.5	79371.9	78498.2	72358.8	45658.4	61109.7	36891	39693.8	42961.1	37247.1
chi-let-7g-5p	35314.6	40604.3	38113.7	41146.4	40712.7	46995.9	33392.4	37181.8	41397.4	39374.1	38529.7	44230.7
chi-let-7i-5p	25490.4	30123.9	24861.3	30165.3	27974.7	30946.7	29450.8	32089.1	28259.7	31592.6	25343.5	32184.3
chi-miR-99a-5p	40069.6	34448.2	28495.5	33011.9	23539.9	22967.9	27121.5	26114.2	22893.6	25465.3	22475.4	27023.8
chi-let-7a-5p	26847.6	31289.9	25935.8	29975.6	30930	33535.3	20218.3	23730.6	25568.2	21114.3	25561.6	27290.4
chi-miR-10b-5p	17371.7	15950	22638.7	16055.8	18361	25173.4	20637.8	19390.1	18742	21896.8	17207	20603.5
chi-miR-199a-3p	13549.5	16014	17584.3	23088.3	24305.6	25096.5	8822.83	10219.2	7639.39	8390.53	12304.5	9086.71
chi-let-7b-5p	14328.4	15792.6	14225.6	15824.1	15172.2	17348	9768.32	10421.5	12188	11074.3	13144.8	13854.1
chi-miR-30a-5p	15478.1	12723.9	16124	13507.8	13358.8	14818.1	11686.3	11946.4	11835.6	12902.8	14589.4	11043.7
chi-miR-199a-5p	12407.8	14365.6	18234.7	16904.3	19524.8	22348.5	8293.9	8531.46	8289.61	10762.8	10692.5	10180
chi-miR-26b-5p	14680.8	15018.4	16053.1	11405.9	10701.6	9871.81	9462.29	10699.7	10023.2	11977.9	9540.44	11954.6
chi-miR-146b-5p	5698.66	10299.9	3259.01	12101.9	15207.5	19164.1	11287.7	11837.3	13111.4	7829.36	10081.9	8651.66
chi-miR-199b-5p	9264.12	10299.7	12786.5	13099.4	16152.1	17677.1	7972.87	7549.62	7066.15	7673.99	8773.34	7876.63
chi-miR-126-3p	11493.4	8605.97	11893.8	9416.24	8950.59	8472.9	8846.34	9880.11	8539.05	11305.1	9095.21	9801.78
chi-miR-103-3p	4645.79	5179.35	4537.71	6087.98	6255.96	6480.74	6003.95	5989.71	6173.73	5642.9	6645.41	5569.2
chi-miR-24-3p	6770.87	6400.7	6646.43	7177.4	6840.77	5742.05	4555.08	4877.13	4491.62	4672.57	5314.15	4947.46
chi-miR-200c	5614	6689.48	5631.44	7504.98	7434.77	8247.72	4997.55	4832.96	4416.38	3684.72	4775.11	4631.16
chi-miR-200b	5706.6	5645.86	5869.63	7166.03	6507.87	6122.56	5443.18	5557.61	3872.94	3746.82	5065.64	3936.08
chi-miR-25-3p	4095	4836.06	4548.31	5339.93	4958.93	4381.09	5889.72	5794.86	5084.83	5542.67	4917.82	5227.48
chi-miR-145-5p	3828.59	4769.83	4388.28	3102.78	4363.24	5362.5	5772.16	4517.54	6472.36	6413.03	5730.94	4111.11
chi-let-7c-5p	4524.34	5979.47	3436.52	5321.06	5810.4	5762.46	4242.57	4288.69	4737.29	3634.48	4508.37	5098.24
chi-miR-23b-3p	4147.18	4130.55	4993.47	3852.77	3430.78	2900.21	4407.9	3111.23	3615.98	4417.49	4048.91	4456.91
chi-miR-23a	3903.57	4052.39	5125.22	4207.2	4503.46	3967.41	3648.29	2875.35	3357.57	4122.22	3681.47	4107.23
chi-miR-100-5p	3942.96	3785.91	3709.85	3734.46	3305.07	3584.99	4686.53	4087.4	3974.8	3534.51	3943.32	4433.82
chi-miR-92a-3p	1865.92	3193.03	2347.5	4440.42	5670.91	5322.31	5183.25	3476.1	4335.07	2874.91	4400.79	3580.97
chi-miR-16a-5p	4726.82	4139.79	4628.04	4823.89	4383.07	4556.83	3166.93	3550.56	2996.15	2830.85	3339.82	2966.81
chi-miR-20a-5p	3633.88	3624.62	4235.9	5449.52	5847.63	6340.72	2269.58	3206.99	2624.59	2207.85	3757.49	2198.96
chi-miR-10a-5p	2692.63	2653.76	3548.64	3211.65	3914.06	4274.24	4159.07	3189.01	4547.75	4344.84	3782.17	2915.77
chi-miR-101-3p	5100.7	2710.75	7849.73	3187.21	3332.15	2187.99	2674.47	2369.58	2438.82	2875.94	4930.71	2694.75
chi-miR-151-3p	3084.81	2471.75	1893.31	2063.44	1474.72	1413.9	4991.26	3579.48	4211.79	4828.45	3063.97	3958.79
chi-miR-378-3p	2353.82	2404.18	2363.21	2881.41	2197.34	2128.35	4199.62	3886.69	3452.48	3901.93	3311.37	3098.18
chi-miR-30e-5p	3495.32	2691.15	4366.88	3522.77	4961.59	4968.28	1265.22	1510.47	1437.88	1430.24	2789.22	1474.38
chi-miR-1	2916.88	2947.72	3167.7	1627.24	1751.53	2339.18	3270.42	3184.32	3200.73	3278.66	3247.13	2260.47
chi-miR-27a-3p	2928.8	2712.78	3218.56	3643.5	3493.4	2693.21	1908.01	2796.59	1961.65	2326.88	2416.01	2378.65
chi-miR-29a-3p	3396.15	2629.21	4824.79	2391.02	2708.89	2332.8	1329.83	1527.67	1241.11	1482.55	1854.07	1489.13
chi-miR-148b-3p	1721.14	1974.61	1392.59	2031.5	2964.19	2710.75	2716.13	2634.77	2446.05	2026.46	1908.76	2371.66
chi-miR-708-3p	2512.43	2199.42	1559.3	1473.85	1335.23	1089.85	2418.98	2021.91	2299.63	2552.85	2290.64	2641
chi-miR-98-5p	1861.08	2716.38	2014.67	2483.68	2686.65	2755.09	1446.65	1694.17	1511.67	1322.29	1459.3	1573.73
chi-miR-30c-5p	2111.6	1783.59	2314.9	1769.01	2240.61	2221.48	1672.52	1521.22	1692.53	1968.74	2093.03	1705.11
chi-miR-30b-5p	1953.17	2118.1	2521.67	1875.22	2470.28	2516.83	1054.16	1192.12	1303.91	1389.53	1824.51	1509.5
chi-miR-186-5p	1898.4	1866.26	2104.8	1919.97	2917.05	3237.34	1128.96	1255.63	1193.08	1184.7	1396.39	1121.99
chi-miR-17-5p	1333.1	1780.21	1438.74	2414.48	3480.83	3533.32	1004.18	1254.65	1266.87	962.34	1724.93	1049.41
chi-miR-99b-5p	1111.95	1790.12	1251.41	1808.93	1939.38	1670.98	1833.95	1606.04	1985.37	1854.86	1721.81	1769.92
chi-miR-532-5p	1052.34	1343.21	1028.93	1652.64	1610.11	1779.74	2119.62	1814.95	1883.52	1781.94	1767.61	1769.14
chi-miR-200a	1788.52	1379.03	1701.86	1470.71	1283.01	1032.44	2314.01	1996.89	1413.87	1595.91	1904.75	1333.11
chi-miR-7-5p	1239.11	1247.48	1258.28	1359.9	1405.1	1855.97	1804.7	1781.14	1937.92	1677.59	1853.41	1650
chi-miR-93-5p	1289.21	1670.74	1437.95	2020.62	2777.8	3051.71	1027.13	1091.86	1107.42	875.25	1432.62	1055.24
chi-miR-374b-5p	1030.06	1060.06	1598.97	1431.51	1663.05	1132.59	963.08	1468.84	1181.21	1009.75	2921.48	1355.82
chi-miR-191-5p	1444.88	1481.75	1363.14	1508.69	1450.55	1589.33	1371.67	1406.7	1160.67	1227.73	1220.12	1227.75
chi-miR-218	1461.64	1305.37	920.93	965.07	891.84	564.86	1313.17	1133.88	1577.65	1279.77	1227.01	1363.39
chi-let-7e-5p	832.58	1152.19	766.59	1136.84	1487.53	1307.06	1274.1	1079.75	1327.92	1147.6	1224.56	1244.24
chi-miR-16b-5p	1268.31	1114.58	1158.33	1280.79	1106.77	1203.4	967.33	1019.75	866.96	852.84	1010.73	892.43
chi-miR-708-5p	1058.39	1362.36	986.71	1101.76	1173.25	1170.54	569.11	589.61	660.06	572.77	873.13	823.35
chi-miR-28-3p	819.97	915	945.87	824.5	749.45	722.42	1035.65	1025.22	844.1	1108.17	832.01	827.62
chi-miR-125a-5p	679.16	903.96	841.21	907.25	1605.27	1466.53	726.29	740.87	707.8	726.84	690.19	578.65
chi-miR-3431-5p	723.04	762.27	761.88	833.46	1074.13	1100.69	764.43	844.84	826.15	932.2	1010.73	841.78
chi-miR-140-3p	791.29	688.61	1055.64	721.93	846.64	791.63	909.57	696.9	873.9	981.67	944.49	926.39
chi-miR-221-3p	783.51	853.95	876.16	1006.68	1116.68	1081.24	569.48	742.24	616.94	613.73	864.69	719.92
chi-miR-320-3p	749.48	705.06	598.71	753.62	776.28	764.2	858.47	604.85	856.25	836.86	865.8	807.44
chi-miR-374a-3p	744.99	691.54	718.09	749.99	877.34	732.63	690.93	703.35	815.45	779.41	926.48	722.64
chi-miR-183	636.66	756.19	665.27	738.14	693.84	614.93	903.09	986.53	806.19	669.65	765.55	773.28
chi-let-7d-5p	672.59	869.72	649.17	830.07	719.23	741.56	464.32	562.44	628.22	587.97	628.18	652.78
chi-miR-423-3p	425.36	855.3	468.13	1154.26	1435.32	1649.29	826.08	569.09	941.03	723.75	680.63	656.85
chi-miR-19b-3p	641.67	491.06	795.85	630.23	1020.7	1123.34	356.2	398.28	633.14	494.7	743.99	557.5
chi-miR-145-3p	541.98	558.64	528.41	412.98	525.34	500.43	558.55	580.42	446.5	478.98	509.48	388.29
chi-miR-374a-5p	829.64	758.67	1101	909.66	901.51	628.97	357.13	386.56	416.12	387.51	756.88	452.13
chi-miR-146a	1086.03	596.26	1103.55	631.44	1002.09	872.96	383.97	550.91	307.02	355.82	401	263.13
chi-miR-340-5p	553.73	655.95	594.97	833.94	908.77	864.03	421.55	469.03	408.88	417.14	580.61	390.62
chi-miR-423-5p	354.87	401.63	306.91	483.86	624.22	647.47	759.98	526.68	660.34	653.41	466.57	523.93
chi-miR-224-5p	425.19	535.66	501.9	529.59	550.97	546.04	464.88	579.06	454.02	553.96	409.45	496.57
chi-miR-126-5p	529.54	415.6	805.28	573.86	735.18	703.92	288.63	339.46	279.53	311.25	522.81	320.96
chi-miR-125b-5p	437.8	545.35	508.97	713.7	1044.63	943.13	475.98	489.16	488.46	473.83	499.03	448.83
chi-miR-660	328.09	440.83	404.31	563.7	737.84	863.08	522.08	487.79	453.44	395.5	396.33	417.98
chi-miR-379-5p	311.85	550.53	243.1	1077.32	474.33	570.28	503.2	453	312.23	354.28	348.54	458.54
chi-miR-192-5p	398.41	355.91	410.98	430.64	367.71	348.29	492.46	472.35	456.05	513.76	561.71	430.59
chi-miR-143-5p	454.04	593.33	606.56	406.2	447.01	396.45	187.73	283.18	242.2	278.27	415.45	255.76
chi-miR-193b-3p	216.83	363.79	258.41	436.93	603.43	663.1	247.16	146.77	209.22	198.14	262.52	230.14
